# Supplementary material for: Regulation of Root Exudation in Wheat Plants in Response to Alkali Stress
Source: Plants (Basel). 2024 Apr 28;13(9):1227. doi: 10.3390/plants13091227 (PMC11085862; doi:10.3390/plants13091227)
Supplement: Supplementary file 1 [file plants-13-01227-s001.zip]

Archive with 11 entries (11 files):
- Figure S1.jpg
- Figure S2.jpg
- Figure S3.jpg
- Figure S4.tif
- Figure S5.jpg
- Figure S6.jpg
- Table S1 all metabolites information in root secresion.xlsx
- Table S2 All metaboliets information in roots.xlsx
- Table S3 alkali induced accumulated metabolites.xlsx
- Table S4 Results of qPCR.xlsx
- Table S5 KEGG enrichment for AIEGs_YANG.xlsx
