# Supplementary material for: Regulation of Root Exudation in Wheat Plants in Response to Alkali Stress
Source: Plants (Basel). 2024 Apr 28;13(9):1227. doi: 10.3390/plants13091227 (PMC11085862; doi:10.3390/plants13091227)
Supplement: Supplementary file 1 [file plants-13-01227-s001.zip › Table S4 Results of qPCR.xlsx]

## Sheet: Sheet1
Table S4 Results of qPCR.
	RNA seq			QPCR
	AS_vs_CK			AS_vs_CK
	A/C	padj		A/C	P VALUE	Sense Primer	Anti-sense Primer
gene:TraesCS2D02G168300	7.18346	1.03644e-11		19.066	0.00601374	GGAGATGTAGAGACAAGGTG	TGAATGACAGGCAAGAACT
gene:TraesCS6B02G153200	6.04627	3.01023e-09		5.02847	0.0348181	GCTTGTGTTGGCATTGTC	TCTGGAGATGATGAGTATGGA
gene:TraesCS5A02G072700	10.7513	2.52048e-19		12.5817	0.00575148	ATATGAGTTGCTGCGAGAG	TGTAGTCCTGGTCTTCAATG
gene:TraesCS4A02G321300	4.08014	3.33679e-06		5.22267	0.048999	GTATTCAAGAACCAGCAAGT	TACCAGTCCAGCACATAAC
gene:TraesCS3D02G531300	18.4373	6.56279e-17		11.3637	0.000133125	AAGAAGAAGCAGCAGTAGG	TTACGGTTGATGAAGTCCAA
gene:TraesCS5B02G145400	5.24927	4.87217e-12		4.53777	0.005688	GTACTGCTGCTGCTATCG	TGCCTTCCGTTGATGTTC
gene:TraesCS2D02G190600	5.52952	4.09459e-20		17.1585	0.0463507	AGAACATTGGATTGGAGGAA	TCTGGACGCTCTAACTGT
gene:TraesCS6D02G308800	11.3601	3.03354e-06		5.91685	0.0263197	TGACCAGAACCTCTACTACA	CAGGATGAGAGCCAACAC
gene:TraesCS3A02G116400	4.79818	8.40981e-05		15.246	0.00320211	AATGCGAGGACAAGTTCAA	GGAAGAAGAGGTGCTTGG
gene:TraesCS2A02G348600	6.05279	4.46153e-06		2.20095	0.223604	ATGCTGGCGATCAAGAAG	TGGTGGAGTAGGTGAAGG
gene:TraesCS1D02G045500	9.62512	2.08439e-17		6.76531	0.0636626	CTCTACGACTACTCCAACTG	GCCAGAACTTAGCCTCAG
gene:TraesCS4D02G051200	8.11967	4.02345e-07		5.41083	0.0300388	AAGTCCACCGCTTGTTTC	CGTTGATCTTGAGCTTGAG
