# Supplementary material for: Regulation of Root Exudation in Wheat Plants in Response to Alkali Stress
Source: Plants (Basel). 2024 Apr 28;13(9):1227. doi: 10.3390/plants13091227 (PMC11085862; doi:10.3390/plants13091227)
Supplement: Supplementary file 1 [file plants-13-01227-s001.zip › Table S5 KEGG enrichment for AIEGs_YANG.xlsx]

## Sheet: Table S5 KEGG enrichment for AI
Table S5 KEGG enrichment for alkali stress-induced genes.
Term Name	MainClass	GeneHitsInSelectedSet	AllGenesInSelectedSet	GeneHitsInBackground	AllGenesInBackground	p-value	enrichFactor	corrected p-value(BH method)
B 09110 Biosynthesis of other secondary metabolites	A09100 Metabolism	231	1811	2318	41320	0	2.27374	0
02000 Transporters	A09180 Brite Hierarchies	323	1811	2815	41320	0	2.61798	0
B 09106 Metabolism of other amino acids	A09100 Metabolism	139	1811	1126	41320	0	2.81656	0
00480 Glutathione metabolism	A09100 Metabolism	114	1811	516	41320	1.11e-16	5.04077	5.22e-15
B 09183 Protein families: signaling and cellular processes	A09180 Brite Hierarchies	438	1811	6623	41320	2.22e-16	1.5089	8.35e-15
A09100 Metabolism	A09100 Metabolism	781	1811	12189	41320	3.33e-16	1.46192	1.04e-14
00940 Phenylpropanoid biosynthesis	A09100 Metabolism	146	1811	1375	41320	3.33e-16	2.42266	1.04e-14
00965 Betalain biosynthesis	A09100 Metabolism	24	1811	74	41320	4.66e-15	7.39982	1.1e-13
01007 Amino acid related enzymes	A09180 Brite Hierarchies	54	1811	401	41320	2.91e-13	3.0725	6.08e-12
00910 Nitrogen metabolism	A09100 Metabolism	34	1811	183	41320	9.17e-13	4.23906	1.72e-11
B 09105 Amino acid metabolism	A09100 Metabolism	147	1811	1847	41320	2.14e-12	1.8159	3.66e-11
00908 Zeatin biosynthesis	A09100 Metabolism	44	1811	299	41320	2.21e-12	3.35756	3.46e-11
00901 Indole alkaloid biosynthesis	A09100 Metabolism	21	1811	83	41320	4.82e-11	5.77275	6.97e-10
00400 Phenylalanine, tyrosine and tryptophan biosynthesis	A09100 Metabolism	29	1811	170	41320	3.55e-10	3.89216	4.76e-09
00950 Isoquinoline alkaloid biosynthesis	A09100 Metabolism	25	1811	130	41320	4.26e-10	4.38772	5.33e-09
00941 Flavonoid biosynthesis	A09100 Metabolism	43	1811	341	41320	6.06e-10	2.87711	7.12e-09
00970 Aminoacyl-tRNA biosynthesis	A09120 Genetic Information Processing	38	1811	291	41320	2.22e-09	2.97943	2.46e-08
00350 Tyrosine metabolism	A09100 Metabolism	31	1811	209	41320	3.09e-09	3.38421	3.23e-08
00945 Stilbenoid, diarylheptanoid and gingerol biosynthesis	A09100 Metabolism	42	1811	356	41320	7.06e-09	2.69179	6.99e-08
B 09131 Membrane transport	A09130 Environmental Information Processing	28	1811	191	41320	2.28e-08	3.34477	2.14e-07
02010 ABC transporters	A09130 Environmental Information Processing	28	1811	191	41320	2.28e-08	3.34477	2.14e-07
00360 Phenylalanine metabolism	A09100 Metabolism	30	1811	224	41320	5.91e-08	3.05573	5.05e-07
A09130 Environmental Information Processing	A09130 Environmental Information Processing	143	1811	2094	41320	1.04e-07	1.55812	8.47e-07
04016 MAPK signaling pathway - plant	A09130 Environmental Information Processing	72	1811	853	41320	1.1e-07	1.92586	8.59e-07
00290 Valine, leucine and isoleucine biosynthesis	A09100 Metabolism	15	1811	70	41320	2.96e-07	4.88917	2.22e-06
00270 Cysteine and methionine metabolism	A09100 Metabolism	43	1811	428	41320	4.67e-07	2.29227	3.37e-06
01001 Protein kinases	A09180 Brite Hierarchies	149	1811	2267	41320	5.33e-07	1.4996	3.71e-06
00199 Cytochrome P450	A09180 Brite Hierarchies	67	1811	812	41320	6.74e-07	1.88261	4.53e-06
00380 Tryptophan metabolism	A09100 Metabolism	36	1811	360	41320	4.3e-06	2.28161	2.79e-05
B 09181 Protein families: metabolism	A09180 Brite Hierarchies	457	1811	8752	41320	1.3e-05	1.19138	8.13e-05
00942 Anthocyanin biosynthesis	A09100 Metabolism	13	1811	86	41320	9.27e-05	3.44895	0.000562
B 09191 Unclassified: metabolism	A09190 Not Included in Pathway or Brite	104	1811	1638	41320	0.000109	1.44864	0.000638
B 09132 Signal transduction	A09130 Environmental Information Processing	115	1811	1903	41320	0.000331	1.3788	0.00188313
99980 Enzymes with EC numbers	A09190 Not Included in Pathway or Brite	91	1811	1447	41320	0.00039	1.43488	0.00215673
00920 Sulfur metabolism	A09100 Metabolism	15	1811	131	41320	0.000643	2.61253	0.00345504
B 09109 Metabolism of terpenoids and polyketides	A09100 Metabolism	69	1811	1068	41320	0.000946	1.47408	0.00494079
01003 Glycosyltransferases	A09180 Brite Hierarchies	72	1811	1153	41320	0.00180255	1.42477	0.00915888
00592 alpha-Linolenic acid metabolism	A09100 Metabolism	21	1811	239	41320	0.00207051	2.00476	0.0102436
00999 Biosynthesis of various secondary metabolites - part 1	A09100 Metabolism	7	1811	42	41320	0.00215331	3.80269	0.0103801
00966 Glucosinolate biosynthesis	A09100 Metabolism	11	1811	94	41320	0.00272923	2.66997	0.0128274
00450 Selenocompound metabolism	A09100 Metabolism	9	1811	68	41320	0.00280219	3.01978	0.0128491
04090 CD molecules	A09180 Brite Hierarchies	12	1811	112	41320	0.0037499	2.44458	0.0167853
A09190 Not Included in Pathway or Brite	A09190 Not Included in Pathway or Brite	116	1811	2066	41320	0.00387372	1.28106	0.0169363
00052 Galactose metabolism	A09100 Metabolism	22	1811	276	41320	0.00534939	1.81868	0.0228565
00520 Amino sugar and nucleotide sugar metabolism	A09100 Metabolism	37	1811	545	41320	0.0061436	1.54898	0.0256666
00561 Glycerolipid metabolism	A09100 Metabolism	26	1811	351	41320	0.00682564	1.69008	0.0278961
00220 Arginine biosynthesis	A09100 Metabolism	11	1811	113	41320	0.010873	2.22104	0.0434922
00750 Vitamin B6 metabolism	A09100 Metabolism	7	1811	56	41320	0.0109053	2.85202	0.0427125
00960 Tropane, piperidine and pyridine alkaloid biosynthesis	A09100 Metabolism	10	1811	105	41320	0.0169996	2.17296	0.0639186
04030 G protein-coupled receptors	A09180 Brite Hierarchies	7	1811	61	41320	0.017009	2.61824	0.0627
04626 Plant-pathogen interaction	A09150 Organismal Systems	68	1811	1196	41320	0.0180668	1.29724	0.0653184
99999 Others	A09190 Not Included in Pathway or Brite	9	1811	91	41320	0.0183273	2.25654	0.0650099
B 09101 Carbohydrate metabolism	A09100 Metabolism	151	1811	2921	41320	0.0192934	1.17947	0.0671695
00660 C5-Branched dibasic acid metabolism	A09100 Metabolism	5	1811	38	41320	0.0242819	3.00212	0.083
00130 Ubiquinone and other terpenoid-quinone biosynthesis	A09100 Metabolism	14	1811	178	41320	0.0254209	1.79453	0.0853418
